# Supplementary material for: Study of the Effect of Treatment With Atrial Natriuretic Peptide (ANP) and Cinaciguat in Chronic Hypoxic Neonatal Lambs on Residual Strain and Microstructure of the Arteries
Source: Front Bioeng Biotechnol. 2020 Nov 10;8:590488. doi: 10.3389/fbioe.2020.590488 (PMC7683788; doi:10.3389/fbioe.2020.590488)
Supplement: Supplementary file 1 [file Table_1.XLSX]

## Sheet: Global pre-stretch
Aorta	Control	ANP	Cinaciguat
	1.45559	1.32613	1.34496
	1.33531	1.41197	1.25648
	1.24339	1.27058	1.33777
		1.16523	1.35224
		1.26389
Carotid	Control	ANP	Cinaciguat
	1.29517	1.45649	1.1316
	1.44124	1.2319	1.24789
	1.42708	1.11452	1.19461
		1.10128	1.39577
		1.38043
Femoral	Control	ANP	Cinaciguat
	1.3948	1.17506	1.26008
	1.30229	1.36592	1.36394
		1.11378	1.2686
		1.25448	1.30099

## Sheet: Located pre-stretch
Aorta	Control			Aorta	ANP					Aorta	Cinaciguat
0-20	1.435	1.187	1.031	0-20	1.034	1.064	1.141	1.013	1.18	0-20	1.453	1.2	1.21	1.248
20-40	1.503	1.26	1.199	20-40	1.332	1.256	1.191	1.034	1.247	20-40	1.386	1.129	1.34	1.551
40-60	1.338	1.337	1.292	40-60	1.313	1.429	1.179	1.101	1.242	40-60	1.275	1.113	1.362	1.417
60-80	1.51	1.374	1.352	60-80	1.335	1.677	1.332	1.432	1.281	60-80	1.316	1.448	1.412	1.563
80-100	1.508	1.583	1.42	80-100	1.845	1.962	1.612	1.37	1.389	80-100	1.309	1.491	1.385	1.705
Carotid	Control			Carotid	ANP					Carotid	Cinaciguat
0.0-14.3	1.114	1.389	1.434	0.0-14.3	1.536	1.289	1.304	1.1	1.576	0.0-14.3	1.095	1.264	1.129	1.407
14.3-28.6	1.038	1.37	1.434	14.3-28.6	1.246	1.333	1.023	1.099	1.511	14.3-28.6	1.124	1.19	1.089	1.633
28.6-42.9	1.242	1.41	1.434	28.6-42.9	1.444	1.542	1.043	1.095	1.411	28.6-42.9	1.139	1.274	1.195	1.466
42.9-57.1	1.282	1.439	1.423	42.9-57.1	1.672	1.106	1.378	1.072	1.379	42.9-57.1	1.13	1.267	1.304	1.613
57.1-71.4	1.41	1.48	1.407	57.1-71.4	1.597	1.11	1.047	1.13	1.261	57.1-71.4	1.186	1.252	1.285	1.397
71.4-85.7	1.581	1.526	1.425	71.4-85.7	1.538	1.163	1.062	1.14	1.214	71.4-85.7	1.252	1.371	1.181	1.266
85.7-100.0	1.62	1.489	1.433	85.7-100.0	1.273	1.186	1.047	1.076	1.382	85.7-100.0	1.022	1.143	1.21	1.13
Femoral	Control			Femoral	ANP					Femoral	Cinaciguat
00.0-16.7	1.361	1.188		00.0-16.7	1.259	1.325		1.206	1.223	00.0-16.7	1.347	1.132	1.172	1.306
16.7-33.3	1.441	1.403		16.7-33.3	1.074	1.479		1.023	1.266	16.7-33.3	1.304	1.287	1.216	1.285
33.3-50.0	1.47	1.41		33.3-50.0	1.148	1.461		1.017	1.385	33.3-50.0	1.252	1.511	1.485	1.26
50.0-66.6	1.572	1.427		50.0-66.6	1.187	1.454		1.109	1.318	50.0-66.6	1.252	1.585	1.144	1.266
66.6-83.3	1.411	1.451		66.6-83.3	1.296	1.325		1.292	1.18	66.6-83.3	1.218	1.443	1.368	1.315
83.3-100.0	1.179	1.049		83.3-100.0	1.118	1.198		1.086	1.18	83.3-100.0	1.2	1.328	1.289	1.381

## Sheet: Elastin content
Elastina %	Control	ANP	Cinaciguat		Elastina %	Control	ANP	Cinaciguat		Elastina %	Control	ANP	Cinaciguat
ATA	20.769	21.029	28.5226		DCA	21.1989	19.6347	22.9352		FA	26.2694	27.5811	32.8115
	25.5661	26.2329	30.9175			27.8986	32.5213	27.956			29.7754	35.2617	27.9042
	16.9368	29.4266	25.9347			25.6944	29.1523	10.0498			36.4978	36.5778	19.1028
	13.241	28.3828	31.7579			30.0589	21.6049	34.2288			33.1366	26.1375	26.6011
PAA	14.5308	40.2659	29.8729		PCA	33.6065	36.9978	36.75
	43.3471	42.2294	30.5298			33.4875	25.1802	34.0198
	41.4585	35.8187	45.2234			26.5211	27.3154	33.7986
	37.2618		44.8269			32.097	26.6723	29.8965
DAA	47.782	36.242	36.335
	42.42	33.812	35.831
	40.395	43.062	42.187
	34.166	33.504

## Sheet: Collagen content
Collagen %	Control	ANP	Cinaciguat		Collagen %	Control	ANP	Cinaciguat		Collagen %	Control	ANP	Cinaciguat
ATA	3.90619	4.66043	5.16746		DCA	12.8701	11.4866	12.1105		FA	8.17404	9.45749	9.0615
	4.15338	1.12895	4.8248			9.1928	10.4368	9.45977			12.7216	8.53119	1.9147
	3.26366	4.76583	3.09447			14.6208	5.29715	12.8736			14.1914	4.39159	3.74529
	1.26139	1.20943	3.45073			12.5151	8.40283	8.14815				6.26034	5.03445
PAA	6.81124	4.06184	6.69586		PCA	8.00279	5.32424	8.16404
	8.52111	3.04447	7.09732			4.26231	11.6155	7.34861
	8.38165	3.01979	12.2927			8.38182	7.35739	10.6867
	8.39472	2.10634	6.20886			7.60809	2.29494	6.46436
DAA	10.0006	8.75339	10.1892
	9.01861	7.00734	7.96546
	9.04164	7.23038	12.3358
	8.23442	6.02977	8.33735

## Sheet: Opening angle
Aorta (°)	Control						ANP						Cinaciguat
A.T.A.	153.773	120.433	138.765	75.3733	113.695	58.33	90.0933	151.493	89.5533	87.57	109.713	93.72	122.015	97.02	66.5433	55.7733	106.22	52.6867
P.A.A	100.86	122.24	176.43	69.3667	144.19	22.81	30.3967	58.8667		36.65	12.3333	38.38	17.67	11.0733	51.1767	27.7967	44.2633	32.7767
D.A.A	72.1133	65.9667	25.92	102.06	65.585	64.41	44.2	56.2933	25.2467	86.7967	29.7567	35.34	79.6533	23.4233	84.9233	55.06	49.9133	30.3967
Carotid (°)	Control						ANP						Cinaciguat
P.C.A.	169.183	120.668	178.425	47.355	51.3	81.4175	73.29	101.328	104.377	62.4025	101.96	68.21	58.4525	32.5233	66.0475	44.7725	123.183	46.3075
D.C.A.	184.835	76.1675	108.24	115.397	135.66	80.1125	66.0425	101.653	91.1567	50.7425	159.05	42.3	75.7825	64.3833	37.12	53.9775	148.248	33.185
Femoral	Control						ANP						Cinaciguat
F.A.	60.03	39.1333	96.695			57.08	61.505	138.453	18.96	32.9133	112.915	154.177	12.565	19.71	52.55	14.1167	46.78	-14.19

## Sheet: Nucleus density
Cell nuclei density	Control			ANP			Cinaciguat
Aorta	Mean	SEM	n	Mean	SEM	n	Mean	SEM	n
A.T.A.	29.56	0.96	5	29.91	0.71	5	30.47	0.66	5
P.A.A.	30.63	0.63	5	24.38	1.48	5	27.93	0.89	5
D.A.A.	31.38	0.57	5	30.44	0.39	5	32	0.71	5
Cell nuclei density	Control			ANP			Cinaciguat
Carotid	Mean	SEM	n	Mean	SEM	n	Mean	SEM	n
D.C.A.	31.82	0.6	5	29	1.2	5	23.75	1.51	5
P.C.A.	30.96	0.48	5	30.47	0.64	5	28.79	0.67	5
Cell nuclei density	Control			ANP			Cinaciguat
Femoral	Mean	SEM	n	Mean	SEM	n	Mean	SEM	n
F.A.	46.2	2.88	5	41	1.36	5	38.43	1.59	5

## Sheet: Area luminal_vascular
(%)	Control	ANP	Cinaciguat		(%)	Control	ANP	Cinaciguat		(%)	Control	ANP	Cinaciguat
A.T.A.	50.63	39.84	67.37		D.C.A.	38.9	41.73	43.82		F.A.	42.35	23.12	42.69
	39.97	42.87	42.02			42.74	34.94	40.4098			60.19	52.8	54.2856
	53.96	50.39	36.657			42.85	35.1	46.014			31.25	46.17	44.31
	50.98	42.32	38.24				29.52	39.93
P.A.A.	46.29	46.63	59.99		P.C.A.	47.07	46.55	49.67
	51.68	54.99	58.88			49.54	38.18	47.17
		50.78	60.5885			45.54	49.04	35.3055
	47.63	55.25	56.26					40.38
D.A.A.	49.98	53.62	56.42
	51.2	38.2	53.18
	61.5	45.09
	47.63	62.49

## Sheet: Media thickness
Media (mm)	Control	ANP	Cinaciguat		Media (mm)	Control	ANP	Cinaciguat		Media (mm)	Control	ANP	Cinaciguat
A.T.A.	0.98	1.08	0.4		D.C.A.	0.37	0.38	0.3		F.A.	0.29	0.45	0.21
	1.21	0.89	0.97			0.25	0.4	0.226636			0.36	0.22	0.117456
		0.62	0.815508			0.31	0.35	0.248599				0.22	0.28
	0.69	1.14	1.12				0.47	0.32				0.44
P.A.A.	0.61	0.51	0.38		P.C.A.	0.22	0.3	0.3
	0.53	0.48	0.44			0.25	0.31	0.22
		0.47	0.315126			0.23	0.21	0.196874
	0.44	0.5	0.43					0.29
D.A.A.	0.38	0.3	0.5
	0.4	0.46	0.42
	0.32	0.49
	0.44	0.33

## Sheet: Adventitia thickness
Adventitia (mm)	Control	ANP	Cinaciguat		Adventitia (mm)	Control	ANP	Cinaciguat		Adventitia (mm)	Control	ANP	Cinaciguat
A.T.A.	0.49	0.64	0.42		D.C.A.	0.29	0.34	0.29		F.A.	0.26	0.26	0.24
	0.61	0.57	0.73			0.21	0.26	0.349822			0.17	0.17	0.248759
	0.56	0.63	0.6476			0.27	0.35	0.201808				0.21	0.12
	0.35	0.53	0.49				0.33	0.2				0.27
P.A.A.	0.4	0.58	0.4		P.C.A.	0.25	0.2	0.24
	0.53	0.26	0.33			0.3	0.26	0.25
	0.3	0.44	0.316081			0.25	0.26	0.249554
	0.35	0.41	0.39					0.26
D.A.A.	0.4	0.6	0.39
	0.39	0.43	0.42
	0.28	0.26
	0.35	0.27

## Sheet: muscle thickness_ext radius
(%)	Control	ANP	Cinaciguat		(%)	Control			ANP			Cinaciguat
A.T.A.	42.1498	30.3071	19.1204			Mean	SEM	n	Mean	SEM	n	Mean	SEM	n
	25.5563	32.4457	41.9248		P.C.A.	15.3337	2.28282	4	17.794	3.21431	4	16.855	1.3178	3
	44.5338	35.8448	42.5287		D.C.A.	22.6551	3.40077	3	30.9014	1.67312	4	24.5203	2.80454	2
	25.8769	36.9593	37.0575		F.A.	12.4233	3.23872	3	21.3301	2.1137	4	13.4556	2.46675	3
P.A.A.	39.9787	19.9441	19.1204
	28.6063	19.177	41.9248
	21.5273	18.4385	42.5287
	15.261	23.7795	37.0575
D.A.A.	17.9056	10.5258	12.4808
	17.7553	22.1049	16.793
	17.3757	21.0198
	13.6269	14.4595

[truncated: 1 more sheets: muscle thickness_int radius]
